# Supplementary material for: Visualization and Quantitative Evaluation of Functional Structures of Soybean Root Nodules via Synchrotron X-ray Imaging
Source: Plant Phenomics. 2024 Jul 17;6:0203. doi: 10.34133/plantphenomics.0203 (PMC11254386; doi:10.34133/plantphenomics.0203)
Supplement: Supplementary 1 — Tables S1 to S3 Figs. S1 and S2 Movies S1 to S3 Reference [57] [file plantphenomics.0203.f1.zip]

Archive with 4 entries (4 files):
- Supp Tables S1-S3, Figure Legends S1-S2, Video Legends S1-S3.pdf
- Video S1.avi
- Video S2.avi
- Video S3.avi
